# Supplementary material for: Carotenoid Profiling of Yellow-Flesh Peach Fruit
Source: Foods. 2022 Jun 7;11(12):1669. doi: 10.3390/foods11121669 (PMC9222759; doi:10.3390/foods11121669)
Supplement: Supplementary file 1 [file foods-11-01669-s001.zip]

Archive with 1 entries (1 files):
- foods-1720973-supplementary.pdf
